# Supplementary material for: Effects of Physical Exercise on Cardiorespiratory Fitness and Cardiometabolic Outcomes in Schizophrenia Spectrum Disorders: The FitForLife National Intervention in Sweden
Source: Life (Basel). 2025 Oct 21;15(10):1637. doi: 10.3390/life15101637 (PMC12565665; doi:10.3390/life15101637)
Supplement: Supplementary file 1 [file life-15-01637-s001.zip]

Archive with 1 entries (1 files):
- life-3853852-supplementary.pdf
